# Supplementary material for: Combined B, T and NK Cell Deficiency Accelerates Atherosclerosis in BALB/c Mice
Source: PLoS One. 2016 Aug 26;11(8):e0157311. doi: 10.1371/journal.pone.0157311 (PMC5001715; doi:10.1371/journal.pone.0157311)
Supplement: S1 Table — (XLSX) [file pone.0157311.s001.xlsx]

## Sheet: weight Chol
BALB-LDLR-/- mice
12W WTD
mice	strain	Body weight (g)	Cholesterol (mg/dl)
255	BALB-LDLR-/- (WT)	25	515
256	BALB-LDLR-/- (WT)	25	535
257	BALB-LDLR-/- (WT)	24	545
258	BALB-LDLR-/- (WT)	24	248
259	BALB-LDLR-/- (WT)	22	580
260	BALB-LDLR-/- (WT)	23	206
261	BALB-LDLR-/- (WT)	28	570
262	BALB-LDLR-/- (WT)	23	274
263	BALB-LDLR-/- (WT)	30	555
264	BALB-LDLR-/- (WT)	25	580
265	BALB-LDLR-/- (WT)	25	438
266	BALB-LDLR-/- (WT)	33	390
mean		25.5833	453
SD		3.20393	139.692
n		12	12
121	BALB-LDLR-/- Rag1-/- (Rag1)	37	795
122	BALB-LDLR-/- Rag1-/- (Rag1)	39	555
123	BALB-LDLR-/- Rag1-/- (Rag1)	36	535
124	BALB-LDLR-/- Rag1-/- (Rag1)	41	505
125	BALB-LDLR-/- Rag1-/- (Rag1)	36	560
126	BALB-LDLR-/- Rag1-/- (Rag1)	31	505
127	BALB-LDLR-/- Rag1-/- (Rag1)	37	555
128	BALB-LDLR-/- Rag1-/- (Rag1)	25	468
129	BALB-LDLR-/- Rag1-/- (Rag1)	40	780
130	BALB-LDLR-/- Rag1-/- (Rag1)	30	610
mean		35.2	586.8
SD		5.02881	112.611
n		10	10
T-Test (Rag1 v.s. WT)		0.0006	0.1286
357	BALB-LDLR-/- Rag1-/- gc-/- (Rag1 gc)	25	515
358	BALB-LDLR-/- Rag1-/- gc-/- (Rag1 gc)	32	670
359	BALB-LDLR-/- Rag1-/- gc-/- (Rag1 gc)	41	585
360	BALB-LDLR-/- Rag1-/- gc-/- (Rag1 gc)	28	630
361	BALB-LDLR-/- Rag1-/- gc-/- (Rag1 gc)	43	635
362	BALB-LDLR-/- Rag1-/- gc-/- (Rag1 gc)	28	580
363	BALB-LDLR-/- Rag1-/- gc-/- (Rag1 gc)	31	760
364	BALB-LDLR-/- Rag1-/- gc-/- (Rag1 gc)	35	595
365	BALB-LDLR-/- Rag1-/- gc-/- (Rag1 gc)	37	730
366	BALB-LDLR-/- Rag1-/- gc-/- (Rag1 gc)	31	615
367	BALB-LDLR-/- Rag1-/- gc-/- (Rag1 gc)	27	555
368	BALB-LDLR-/- Rag1-/- gc-/- (Rag1 gc)	33	537
369	BALB-LDLR-/- Rag1-/- gc-/- (Rag1 gc)	33	530
mean		32.6154	610.538
SD		5.33133	74.7636
n		13	13
T-Test (Rag1 gc v.s. WT)		0.0009	0.0025
T-Test (Rag1 v.s. Rag1 gc)		0.25	0.25
24W WTD
mice	strain	Body weight (g)	Cholesterol (mg/dl)
221	BALB-LDLR-/- (WT)	31	570
222	BALB-LDLR-/- (WT)	26	145
223	BALB-LDLR-/- (WT)	31	240
224	BALB-LDLR-/- (WT)	34	530
225	BALB-LDLR-/- (WT)	27	520
226	BALB-LDLR-/- (WT)	25	660
227	BALB-LDLR-/- (WT)	27	555
228	BALB-LDLR-/- (WT)	25	471
229	BALB-LDLR-/- (WT)	30	447
231	BALB-LDLR-/- (WT)	27	474
232	BALB-LDLR-/- (WT)	27	515
233	BALB-LDLR-/- (WT)	26	266
mean		28	449.417
SD		2.82843	152.867
n		12	12
170	BALB-LDLR-/- Rag1-/- (Rag1)	44	560
171	BALB-LDLR-/- Rag1-/- (Rag1)	44	690
172	BALB-LDLR-/- Rag1-/- (Rag1)	43	660
173	BALB-LDLR-/- Rag1-/- (Rag1)	37	600
174	BALB-LDLR-/- Rag1-/- (Rag1)	42	585
175	BALB-LDLR-/- Rag1-/- (Rag1)	37	605
176	BALB-LDLR-/- Rag1-/- (Rag1)	46	690
177	BALB-LDLR-/- Rag1-/- (Rag1)	49	775
178	BALB-LDLR-/- Rag1-/- (Rag1)	37	640
179	BALB-LDLR-/- Rag1-/- (Rag1)	35	740
180	BALB-LDLR-/- Rag1-/- (Rag1)	31	467
181	BALB-LDLR-/- Rag1-/- (Rag1)	40	540
182	BALB-LDLR-/- Rag1-/- (Rag1)	34	555
mean		39.9231	623.615
SD		5.25137	86.3805
n		13	13
T-Test (Rag1 v.s. WT)		<0,0001	0.002
322	BALB-LDLR-/- Rag1-/- gc-/- (Rag1 gc)	39	590
323	BALB-LDLR-/- Rag1-/- gc-/- (Rag1 gc)	43	740
324	BALB-LDLR-/- Rag1-/- gc-/- (Rag1 gc)	31	705
325	BALB-LDLR-/- Rag1-/- gc-/- (Rag1 gc)	43	870
326	BALB-LDLR-/- Rag1-/- gc-/- (Rag1 gc)	44	715
327	BALB-LDLR-/- Rag1-/- gc-/- (Rag1 gc)	31	765
328	BALB-LDLR-/- Rag1-/- gc-/- (Rag1 gc)	36	675
329	BALB-LDLR-/- Rag1-/- gc-/- (Rag1 gc)	42	700
330	BALB-LDLR-/- Rag1-/- gc-/- (Rag1 gc)	38	525
331	BALB-LDLR-/- Rag1-/- gc-/- (Rag1 gc)	35	600
332	BALB-LDLR-/- Rag1-/- gc-/- (Rag1 gc)	38	720
333	BALB-LDLR-/- Rag1-/- gc-/- (Rag1 gc)	35	710
334	BALB-LDLR-/- Rag1-/- gc-/- (Rag1 gc)	41	670
335	BALB-LDLR-/- Rag1-/- gc-/- (Rag1 gc)	35	620
336	BALB-LDLR-/- Rag1-/- gc-/- (Rag1 gc)	41	1090
mean		38.1333	713
SD		4.22352	132.474
n		15	15
T-Test (Rag1 gc v.s. WT)		<0,0001	<0,0001
T-Test (Rag1 v.s. Rag1 gc)		0.33	0.048

## Sheet: TG
BALB-LDLR-/- mice
12W WTD
mice	strain	triglyceride (mg/dl)
239	BALB-LDLR-/- (WT)	156
244	BALB-LDLR-/- (WT)	222
246	BALB-LDLR-/- (WT)	120
248	BALB-LDLR-/- (WT)	195
249	BALB-LDLR-/- (WT)	144
252	BALB-LDLR-/- (WT)	102
253	BALB-LDLR-/- (WT)	165
257	BALB-LDLR-/- (WT)	93
265	BALB-LDLR-/- (WT)	171
mean		152
SD		42.3733
n		9
101	BALB-LDLR-/- Rag1-/- (Rag1)	225
106	BALB-LDLR-/- Rag1-/- (Rag1)	171
107	BALB-LDLR-/- Rag1-/- (Rag1)	402
108	BALB-LDLR-/- Rag1-/- (Rag1)	255
109	BALB-LDLR-/- Rag1-/- (Rag1)	165
110	BALB-LDLR-/- Rag1-/- (Rag1)	348
111	BALB-LDLR-/- Rag1-/- (Rag1)	525
120	BALB-LDLR-/- Rag1-/- (Rag1)	342
124	BALB-LDLR-/- Rag1-/- (Rag1)	261
mean		299.333
SD		116.796
n		9
T-Test (Rag1 v.s. WT)		0.003
337	BALB-LDLR-/- Rag1-/- gc-/- (Rag1 gc)	201
338	BALB-LDLR-/- Rag1-/- gc-/- (Rag1 gc)	195
339	BALB-LDLR-/- Rag1-/- gc-/- (Rag1 gc)	252
340	BALB-LDLR-/- Rag1-/- gc-/- (Rag1 gc)	180
341	BALB-LDLR-/- Rag1-/- gc-/- (Rag1 gc)	228
342	BALB-LDLR-/- Rag1-/- gc-/- (Rag1 gc)	261
347	BALB-LDLR-/- Rag1-/- gc-/- (Rag1 gc)	135
353	BALB-LDLR-/- Rag1-/- gc-/- (Rag1 gc)	462
369	BALB-LDLR-/- Rag1-/- gc-/- (Rag1 gc)	219
mean		237
SD		92.5635
n		9
T-Test (Rag1 v.s. WT)		0.012
T-Test (Rag1 v.s. Rag1 gc)		0.23
24W WTD
mice	Strain	triglyceride (mg/dl)
201	BALB-LDLR-/- (WT)	234
202	BALB-LDLR-/- (WT)	96
203	BALB-LDLR-/- (WT)	141
204	BALB-LDLR-/- (WT)	99
205	BALB-LDLR-/- (WT)	102
206	BALB-LDLR-/- (WT)	177
207	BALB-LDLR-/- (WT)	288
208	BALB-LDLR-/- (WT)	207
210	BALB-LDLR-/- (WT)	174
211	BALB-LDLR-/- (WT)	174
212	BALB-LDLR-/- (WT)	222
219	BALB-LDLR-/- (WT)	405
mean		193.25
SD		88.879
n		12
150	BALB-LDLR-/- Rag1-/- (Rag1)	138
151	BALB-LDLR-/- Rag1-/- (Rag1)	225
152	BALB-LDLR-/- Rag1-/- (Rag1)	126
153	BALB-LDLR-/- Rag1-/- (Rag1)	171
154	BALB-LDLR-/- Rag1-/- (Rag1)	99
155	BALB-LDLR-/- Rag1-/- (Rag1)	84
156	BALB-LDLR-/- Rag1-/- (Rag1)	174
157	BALB-LDLR-/- Rag1-/- (Rag1)	129
158	BALB-LDLR-/- Rag1-/- (Rag1)	171
159	BALB-LDLR-/- Rag1-/- (Rag1)	201
160	BALB-LDLR-/- Rag1-/- (Rag1)	189
165	BALB-LDLR-/- Rag1-/- (Rag1)	264
mean		164.25
SD		52.1207
n		12
T-Test (Rag1 v.s. WT)		0.34
301	BALB-LDLR-/- Rag1-/- gc-/- (Rag1 gc)	123
302	BALB-LDLR-/- Rag1-/- gc-/- (Rag1 gc)	168
303	BALB-LDLR-/- Rag1-/- gc-/- (Rag1 gc)	147
304	BALB-LDLR-/- Rag1-/- gc-/- (Rag1 gc)	207
305	BALB-LDLR-/- Rag1-/- gc-/- (Rag1 gc)	234
306	BALB-LDLR-/- Rag1-/- gc-/- (Rag1 gc)	192
307	BALB-LDLR-/- Rag1-/- gc-/- (Rag1 gc)	225
308	BALB-LDLR-/- Rag1-/- gc-/- (Rag1 gc)	234
310	BALB-LDLR-/- Rag1-/- gc-/- (Rag1 gc)	228
311	BALB-LDLR-/- Rag1-/- gc-/- (Rag1 gc)	204
315	BALB-LDLR-/- Rag1-/- gc-/- (Rag1 gc)	267
316	BALB-LDLR-/- Rag1-/- gc-/- (Rag1 gc)	354
mean		215.25
SD		59.5638
n		12
T-Test (Rag1 gc v.s. WT)		0.48
T-Test (Rag1 v.s. Rag1 gc)		0.036
