# Supplementary material for: Combined B, T and NK Cell Deficiency Accelerates Atherosclerosis in BALB/c Mice
Source: PLoS One. 2016 Aug 26;11(8):e0157311. doi: 10.1371/journal.pone.0157311 (PMC5001715; doi:10.1371/journal.pone.0157311)
Supplement: S2 Table — (XLSX) [file pone.0157311.s002.xlsx]

## Sheet: BALB
BALB-LDLR-/- mice	Trichrom-Staining of aortic sinus
			*Caluclations were performed in prism 5.04 .
12W WTD
mice	Strain	Lesion area (µm2)
255	BALB-LDLR-/- (WT)	3297
256	BALB-LDLR-/- (WT)	30637
257	BALB-LDLR-/- (WT)	9425
259	BALB-LDLR-/- (WT)	11167
262	BALB-LDLR-/- (WT)	9226
263	BALB-LDLR-/- (WT)	30679
264	BALB-LDLR-/- (WT)	20188
265	BALB-LDLR-/- (WT)	6451
266	BALB-LDLR-/- (WT)	13586
median		11167
25% Percentile*		7839
75% Percentile*		25413
interquartile range		17574
n		9
121	BALB-LDLR-/- Rag1-/- (Rag1)	38918.2
122	BALB-LDLR-/- Rag1-/- (Rag1)	11205
123	BALB-LDLR-/- Rag1-/- (Rag1)	19534.9
124	BALB-LDLR-/- Rag1-/- (Rag1)	7054.48
125	BALB-LDLR-/- Rag1-/- (Rag1)	32268.4
126	BALB-LDLR-/- Rag1-/- (Rag1)	20509.4
127	BALB-LDLR-/- Rag1-/- (Rag1)	10724.5
128	BALB-LDLR-/- Rag1-/- (Rag1)	6501.23
129	BALB-LDLR-/- Rag1-/- (Rag1)	50125.5
130	BALB-LDLR-/- Rag1-/- (Rag1)	16819.2
median		18177.1
25% Percentile*		9807
75% Percentile*		33931
interquartile range		24124
n		10
T-Test (Rag1 v.s. WT)		0.29
358	BALB-LDLR-/- Rag1-/- gc-/ (Rag1 gc)	15318
361	BALB-LDLR-/- Rag1-/- gc-/ (Rag1 gc)	11166
362	BALB-LDLR-/- Rag1-/- gc-/ (Rag1 gc)	22793
363	BALB-LDLR-/- Rag1-/- gc-/ (Rag1 gc)	46628
364	BALB-LDLR-/- Rag1-/- gc-/ (Rag1 gc)	8383
365	BALB-LDLR-/- Rag1-/- gc-/ (Rag1 gc)	6715
median		13242
25% Percentile*		7966
75% Percentile*		28752
interquartile range		20786
n		6
T-Test (Rag1 gc v.s. WT)		0.590294
T-Test (Rag1 v.s. Rag1 gc)		0.711945
24W WTD
mice	Strain	Lesion area (µm2)
221	BALB-LDLR-/- (WT)	37125
224	BALB-LDLR-/- (WT)	6728.7
225	BALB-LDLR-/- (WT)	29988.5
226	BALB-LDLR-/- (WT)	37304.4
227	BALB-LDLR-/- (WT)	27770
228	BALB-LDLR-/- (WT)	17334
229	BALB-LDLR-/- (WT)	6821
231	BALB-LDLR-/- (WT)	1125
232	BALB-LDLR-/- (WT)	23985.9
233	BALB-LDLR-/- (WT)	26583
median		25284.4
25% Percentile*		6798
75% Percentile*		31773
interquartile range		24975
n		10
170	BALB-LDLR-/- Rag1-/- (Rag1)	98499
171	BALB-LDLR-/- Rag1-/- (Rag1)	99968.4
173	BALB-LDLR-/- Rag1-/- (Rag1)	55960.3
174	BALB-LDLR-/- Rag1-/- (Rag1)	52575.9
175	BALB-LDLR-/- Rag1-/- (Rag1)	103457
176	BALB-LDLR-/- Rag1-/- (Rag1)	178989
177	BALB-LDLR-/- Rag1-/- (Rag1)	57432.4
178	BALB-LDLR-/- Rag1-/- (Rag1)	55871.3
179	BALB-LDLR-/- Rag1-/- (Rag1)	38081.5
180	BALB-LDLR-/- Rag1-/- (Rag1)	45476.4
181	BALB-LDLR-/- Rag1-/- (Rag1)	42530.1
182	BALB-LDLR-/- Rag1-/- (Rag1)	48022
median		55915.8
25% Percentile*		46113
75% Percentile*		99601
interquartile range		53488
n		12
T-Test (Rag1 v.s. WT)		<0,0001
T-Test (12w v.s.24w)		0.0057
322	BALB-LDLR-/- Rag1-/- gc-/- (Rag1 gc)	64937
323	BALB-LDLR-/- Rag1-/- gc-/- (Rag1 gc)	44522
324	BALB-LDLR-/- Rag1-/- gc-/- (Rag1 gc)	46931
325	BALB-LDLR-/- Rag1-/- gc-/- (Rag1 gc)	28621
326	BALB-LDLR-/- Rag1-/- gc-/- (Rag1 gc)	27197
327	BALB-LDLR-/- Rag1-/- gc-/- (Rag1 gc)	28276
328	BALB-LDLR-/- Rag1-/- gc-/- (Rag1 gc)	60238
329	BALB-LDLR-/- Rag1-/- gc-/- (Rag1 gc)	37725
331	BALB-LDLR-/- Rag1-/- gc-/- (Rag1 gc)	41939
332	BALB-LDLR-/- Rag1-/- gc-/- (Rag1 gc)	29158
334	BALB-LDLR-/- Rag1-/- gc-/- (Rag1 gc)	62314
335	BALB-LDLR-/- Rag1-/- gc-/- (Rag1 gc)	116439
336	BALB-LDLR-/- Rag1-/- gc-/- (Rag1 gc)	73307
median		44522
25% Percentile*		28890
75% Percentile*		63626
interquartile range		34736
T-Test (Rag1 gc vs.s WT)		0.0014
T-Test (Rag1 v.s. Rag1 gc)		0.12
T-Test (12w v.s.24w)		0.0003

## Sheet: B6 BALB
B6-LDLR-/- v.s. BALB-LDLR-/- mice		Trichrom-Staining of aortic sinus
				*Caluclations were performed in prism 5.04 .
12W WTD
mice	strain	Lesion area (µm2)
1050	B6-LDLR-/- (B6)	199386
1051	B6-LDLR-/- (B6)	311894
1053	B6-LDLR-/- (B6)	230343
1054	B6-LDLR-/- (B6)	210913
1055	B6-LDLR-/- (B6)	424737
1056	B6-LDLR-/- (B6)	111251
1057	B6-LDLR-/- (B6)	249647
1058	B6-LDLR-/- (B6)	92214
1059	B6-LDLR-/- (B6)	368561
median		230343
25% Percentile*		155319
75% Percentile*		340228
interquartile range		184909
n		9
550	BALB-LDLR-/- (BALB)	6115
551	BALB-LDLR-/- (BALB)	6750
552	BALB-LDLR-/- (BALB)	47339
554	BALB-LDLR-/- (BALB)	24159
556	BALB-LDLR-/- (BALB)	13429
557	BALB-LDLR-/- (BALB)	1525
558	BALB-LDLR-/- (BALB)	4239
559	BALB-LDLR-/- (BALB)	11639
median		9194.5
25% Percentile*		4708
75% Percentile*		21477
interquartile range		16769
n		9
T-Test (B6 v.s. BALB)		<0,0001
24W WTD
mice	strain	Lesion area (µm2)
1036	B6-LDLR-/- (B6)	1.13883e+06
1037	B6-LDLR-/- (B6)	770025
1038	B6-LDLR-/- (B6)	542170
1039	B6-LDLR-/- (B6)	698986
1040	B6-LDLR-/- (B6)	702682
1041	B6-LDLR-/- (B6)	618643
1042	B6-LDLR-/- (B6)	780737
1043	B6-LDLR-/- (B6)	814729
1044	B6-LDLR-/- (B6)	302866
median		702682
25% Percentile*		580407
75% Percentile*		797733
interquartile range		217326
n		9
T-Test (12w v.s. 24w)		<0,0001
536	BALB-LDLR-/- (BALB)	42826.4
537	BALB-LDLR-/- (BALB)	49752.3
538	BALB-LDLR-/- (BALB)	40206.4
539	BALB-LDLR-/- (BALB)	60726.9
540	BALB-LDLR-/- (BALB)	34879.7
543	BALB-LDLR-/- (BALB)	17531.3
545	BALB-LDLR-/- (BALB)	10463.7
median		40206.4
25% Percentile*		17531
75% Percentile*		49752
interquartile range		32221
n		7
T-Test (B6 v.s. BALB)		<0,0001
T-Test (12w v.s. 24w)		0.029
