# Supplementary material for: Combined B, T and NK Cell Deficiency Accelerates Atherosclerosis in BALB/c Mice
Source: PLoS One. 2016 Aug 26;11(8):e0157311. doi: 10.1371/journal.pone.0157311 (PMC5001715; doi:10.1371/journal.pone.0157311)
Supplement: S3 Table — (XLSX) [file pone.0157311.s003.xlsx]

## Sheet: MP
macrophage	Staining of aortic sinus with F4/80
			*Caluclations were performed in prism 5.04 .
24W WTD
mice	Strain	positively stained plaque areal (%)
221	BALB-LDLR-/- (WT)	25.23
224	BALB-LDLR-/- (WT)	18.9
225	BALB-LDLR-/- (WT)	20.36
226	BALB-LDLR-/- (WT)	57.41
227	BALB-LDLR-/- (WT)	19.03
228	BALB-LDLR-/- (WT)	44.02
229	BALB-LDLR-/- (WT)	23.57
232	BALB-LDLR-/- (WT)	30.68
233	BALB-LDLR-/- (WT)	6.68
median		23.57
25% Percentile*		18.97
75% Percentile*		37.35
interquartile range		18.38
n		9
170	BALB-LDLR-/- Rag1-/- (Rag1)	36.34
171	BALB-LDLR-/- Rag1-/- (Rag1)	17.74
173	BALB-LDLR-/- Rag1-/- (Rag1)	32.6
174	BALB-LDLR-/- Rag1-/- (Rag1)	27.7
175	BALB-LDLR-/- Rag1-/- (Rag1)	11.4
176	BALB-LDLR-/- Rag1-/- (Rag1)	42.36
177	BALB-LDLR-/- Rag1-/- (Rag1)	20.06
178	BALB-LDLR-/- Rag1-/- (Rag1)	21.33
179	BALB-LDLR-/- Rag1-/- (Rag1)	18.34
180	BALB-LDLR-/- Rag1-/- (Rag1)	22.9
181	BALB-LDLR-/- Rag1-/- (Rag1)	19.42
182	BALB-LDLR-/- Rag1-/- (Rag1)	33.33
median		22.115
25% Percentile*		18.6
75% Percentile*		33.15
interquartile range		14.55
n		12
T-Test (Rag1 v.s. WT)		0.71
322	BALB-LDLR-/- Rag1-/- gc-/- (Rag1 gc)	38.01
323	BALB-LDLR-/- Rag1-/- gc-/- (Rag1 gc)	31.51
324	BALB-LDLR-/- Rag1-/- gc-/- (Rag1 gc)	31.3
325	BALB-LDLR-/- Rag1-/- gc-/- (Rag1 gc)	57.33
326	BALB-LDLR-/- Rag1-/- gc-/- (Rag1 gc)	45.64
327	BALB-LDLR-/- Rag1-/- gc-/- (Rag1 gc)	37.02
328	BALB-LDLR-/- Rag1-/- gc-/- (Rag1 gc)	65.26
329	BALB-LDLR-/- Rag1-/- gc-/- (Rag1 gc)	57.24
331	BALB-LDLR-/- Rag1-/- gc-/- (Rag1 gc)	57.54
332	BALB-LDLR-/- Rag1-/- gc-/- (Rag1 gc)	53.56
334	BALB-LDLR-/- Rag1-/- gc-/- (Rag1 gc)	72.25
335	BALB-LDLR-/- Rag1-/- gc-/- (Rag1 gc)	51.72
336	BALB-LDLR-/- Rag1-/- gc-/- (Rag1 gc)	62.14
median		53.56
25% Percentile*		37.52
75% Percentile*		59.84
interquartile range		22.32
n		13
T-Test (Rag1 gc v.s. WT)		0.0009
T-Test (Rag1 v.s. Rag1 gc)		<0,0001

## Sheet: SMCs
SMCs	Staining of aortic sinus with actin
			*Caluclations were performed in prism 5.04 .
24W WTD
mice	Strain	positively stained plaque areal (%)
224	BALB-LDLR-/- (WT)	11.46
225	BALB-LDLR-/- (WT)	13.48
226	BALB-LDLR-/- (WT)	16.52
227	BALB-LDLR-/- (WT)	17.55
228	BALB-LDLR-/- (WT)	16.8
229	BALB-LDLR-/- (WT)	16.83
232	BALB-LDLR-/- (WT)	16.51
233	BALB-LDLR-/- (WT)	11.65
median		16.515
25% Percentile*		12.11
75% Percentile*		16.82
interquartile range		4.71
n		8
170	BALB-LDLR-/- Rag1-/- (Rag1)	16.9
171	BALB-LDLR-/- Rag1-/- (Rag1)	23.23
173	BALB-LDLR-/- Rag1-/- (Rag1)	18.78
174	BALB-LDLR-/- Rag1-/- (Rag1)	10.26
175	BALB-LDLR-/- Rag1-/- (Rag1)	23.44
176	BALB-LDLR-/- Rag1-/- (Rag1)	12.42
177	BALB-LDLR-/- Rag1-/- (Rag1)	13.22
178	BALB-LDLR-/- Rag1-/- (Rag1)	17.91
179	BALB-LDLR-/- Rag1-/- (Rag1)	21.83
180	BALB-LDLR-/- Rag1-/- (Rag1)	22.35
181	BALB-LDLR-/- Rag1-/- (Rag1)	14.48
182	BALB-LDLR-/- Rag1-/- (Rag1)	7.06
median		17.405
25% Percentile*		12.62
75% Percentile*		22.22
interquartile range		9.6
n		12
T-Test (Rag1 v.s. WT)		0.2976
322	BALB-LDLR-/- Rag1-/- gc-/- (Rag1 gc)	15.21
323	BALB-LDLR-/- Rag1-/- gc-/- (Rag1 gc)	7.8
324	BALB-LDLR-/- Rag1-/- gc-/- (Rag1 gc)	7.96
325	BALB-LDLR-/- Rag1-/- gc-/- (Rag1 gc)	11.37
326	BALB-LDLR-/- Rag1-/- gc-/- (Rag1 gc)	5.04
327	BALB-LDLR-/- Rag1-/- gc-/- (Rag1 gc)	8.54
328	BALB-LDLR-/- Rag1-/- gc-/- (Rag1 gc)	2.32
329	BALB-LDLR-/- Rag1-/- gc-/- (Rag1 gc)	15.6
331	BALB-LDLR-/- Rag1-/- gc-/- (Rag1 gc)	2.56
332	BALB-LDLR-/- Rag1-/- gc-/- (Rag1 gc)	10.19
334	BALB-LDLR-/- Rag1-/- gc-/- (Rag1 gc)	11.31
335	BALB-LDLR-/- Rag1-/- gc-/- (Rag1 gc)	7.04
336	BALB-LDLR-/- Rag1-/- gc-/- (Rag1 gc)	10.39
median		8.54
25% Percentile*		6.04
75% Percentile*		11.34
interquartile range		5.3
n		13
T-Test (Rag1 gc v.s. WT)		0.001
T-Test (Rag1 v.s. Rag1 gc)		0.0004

## Sheet: Kollagen
collagen	Staining of aortic sinus with sirius red
			*Caluclations were performed in prism 5.04 .
24W WTD
mice	Strain	positively stained plaque areal (%)
221	BALB-LDLR-/- (WT)	1.34
222	BALB-LDLR-/- (WT)	1.38
225	BALB-LDLR-/- (WT)	0.85
228	BALB-LDLR-/- (WT)	0.1
233	BALB-LDLR-/- (WT)	1.52
median		1.34
25% Percentile*		0.475
75% Percentile*		1.45
interquartile range		0.975
n		5
170	BALB-LDLR-/- Rag1-/- (Rag1)	2.55
171	BALB-LDLR-/- Rag1-/- (Rag1)	1.95
173	BALB-LDLR-/- Rag1-/- (Rag1)	0.6
174	BALB-LDLR-/- Rag1-/- (Rag1)	1.23
175	BALB-LDLR-/- Rag1-/- (Rag1)	4.54
176	BALB-LDLR-/- Rag1-/- (Rag1)	3.22
177	BALB-LDLR-/- Rag1-/- (Rag1)	3.19
178	BALB-LDLR-/- Rag1-/- (Rag1)	2.41
179	BALB-LDLR-/- Rag1-/- (Rag1)	3.93
180	BALB-LDLR-/- Rag1-/- (Rag1)	1.31
median		2.48
25% Percentile*		1.29
75% Percentile*		3.398
interquartile range		2.108
n		10
T-Test (Rag1 v.s. WT)		0.08
322	BALB-LDLR-/- Rag1-/- gc-/- (Rag1 gc)	3.86
323	BALB-LDLR-/- Rag1-/- gc-/- (Rag1 gc)	1.56
324	BALB-LDLR-/- Rag1-/- gc-/- (Rag1 gc)	0.67
325	BALB-LDLR-/- Rag1-/- gc-/- (Rag1 gc)	0.19
328	BALB-LDLR-/- Rag1-/- gc-/- (Rag1 gc)	1.56
329	BALB-LDLR-/- Rag1-/- gc-/- (Rag1 gc)	0.46
335	BALB-LDLR-/- Rag1-/- gc-/- (Rag1 gc)	2.5
336	BALB-LDLR-/- Rag1-/- gc-/- (Rag1 gc)	2.21
median		1.56
25% Percentile*		0.5125
75% Percentile*		2.428
interquartile range		1.9155
n		8
T-Test (Rag1 gc v.s. WT)		0.27
T-Test (Rag1 v.s. Rag1 gc)		0.17
