# Supplementary material for: Combined B, T and NK Cell Deficiency Accelerates Atherosclerosis in BALB/c Mice
Source: PLoS One. 2016 Aug 26;11(8):e0157311. doi: 10.1371/journal.pone.0157311 (PMC5001715; doi:10.1371/journal.pone.0157311)
Supplement: S4 Table — (XLSX) [file pone.0157311.s004.xlsx]

## Sheet: Geminin
proliferation	Staining of aortic sinus with geminin
24W WTD
mice	Strain	Geminin positive cells / mm2 lesion
221	BALB-LDLR-/- (WT)	0
223	BALB-LDLR-/- (WT)	0
224	BALB-LDLR-/- (WT)	0
225	BALB-LDLR-/- (WT)	0
226	BALB-LDLR-/- (WT)	0
227	BALB-LDLR-/- (WT)	0
228	BALB-LDLR-/- (WT)	84.122
229	BALB-LDLR-/- (WT)	0
231	BALB-LDLR-/- (WT)	0
232	BALB-LDLR-/- (WT)	0
233	BALB-LDLR-/- (WT)	0
mean		7.64745
n		11
171	BALB-LDLR-/- Rag1-/- (Rag1)	16.0022
173	BALB-LDLR-/- Rag1-/- (Rag1)	0
174	BALB-LDLR-/- Rag1-/- (Rag1)	0
175	BALB-LDLR-/- Rag1-/- (Rag1)	0
176	BALB-LDLR-/- Rag1-/- (Rag1)	0
177	BALB-LDLR-/- Rag1-/- (Rag1)	0
178	BALB-LDLR-/- Rag1-/- (Rag1)	0
179	BALB-LDLR-/- Rag1-/- (Rag1)	35.2482
180	BALB-LDLR-/- Rag1-/- (Rag1)	0
181	BALB-LDLR-/- Rag1-/- (Rag1)	0
182	BALB-LDLR-/- Rag1-/- (Rag1)	0
mean		4.65912
n		11
322	BALB-LDLR-/- Rag1-/- gc-/- (Rag1 gc)	0
323	BALB-LDLR-/- Rag1-/- gc-/- (Rag1 gc)	22.4034
324	BALB-LDLR-/- Rag1-/- gc-/- (Rag1 gc)	0
325	BALB-LDLR-/- Rag1-/- gc-/- (Rag1 gc)	0
326	BALB-LDLR-/- Rag1-/- gc-/- (Rag1 gc)	0
327	BALB-LDLR-/- Rag1-/- gc-/- (Rag1 gc)	0
329	BALB-LDLR-/- Rag1-/- gc-/- (Rag1 gc)	0
331	BALB-LDLR-/- Rag1-/- gc-/- (Rag1 gc)	0
332	BALB-LDLR-/- Rag1-/- gc-/- (Rag1 gc)	0
335	BALB-LDLR-/- Rag1-/- gc-/- (Rag1 gc)	16.8631
336	BALB-LDLR-/- Rag1-/- gc-/- (Rag1 gc)	0
mean		3.56969
n		11

## Sheet: cCaspase3
apoptosis	Staining of aortic sinus with cCaspase-3
24W WTD
mice	Strain	cCaspse-3 positive cells / mm2 lesion
222	BALB-LDLR-/- (WT)	0
223	BALB-LDLR-/- (WT)	0
224	BALB-LDLR-/- (WT)	0
225	BALB-LDLR-/- (WT)	0
226	BALB-LDLR-/- (WT)	58.9298
227	BALB-LDLR-/- (WT)	0
228	BALB-LDLR-/- (WT)	0
229	BALB-LDLR-/- (WT)	0
231	BALB-LDLR-/- (WT)	0
232	BALB-LDLR-/- (WT)	0
233	BALB-LDLR-/- (WT)	0
mean		5.35726
n		11
171	BALB-LDLR-/- Rag1-/- (Rag1)	27.4048
173	BALB-LDLR-/- Rag1-/- (Rag1)	0
174	BALB-LDLR-/- Rag1-/- (Rag1)	0
175	BALB-LDLR-/- Rag1-/- (Rag1)	0
176	BALB-LDLR-/- Rag1-/- (Rag1)	0
177	BALB-LDLR-/- Rag1-/- (Rag1)	0
179	BALB-LDLR-/- Rag1-/- (Rag1)	0
181	BALB-LDLR-/- Rag1-/- (Rag1)	0
182	BALB-LDLR-/- Rag1-/- (Rag1)	0
mean		3.04497
n		9
322	BALB-LDLR-/- Rag1-/- gc-/- (Rag1 gc)	14.3014
323	BALB-LDLR-/- Rag1-/- gc-/- (Rag1 gc)	91.0139
325	BALB-LDLR-/- Rag1-/- gc-/- (Rag1 gc)	47.9893
327	BALB-LDLR-/- Rag1-/- gc-/- (Rag1 gc)	0
330	BALB-LDLR-/- Rag1-/- gc-/- (Rag1 gc)	0
mean		30.6609
n		5
