# Supplementary material for: Combined B, T and NK Cell Deficiency Accelerates Atherosclerosis in BALB/c Mice
Source: PLoS One. 2016 Aug 26;11(8):e0157311. doi: 10.1371/journal.pone.0157311 (PMC5001715; doi:10.1371/journal.pone.0157311)
Supplement: S5 Table — (XLSX) [file pone.0157311.s005.xlsx]

## Sheet: CD56
CD56
24W WTD
mice	Strain	CD56 positive cells / mm2 lesion
221	BALB-LDLR-/- (WT)	0
222	BALB-LDLR-/- (WT)	0
223	BALB-LDLR-/- (WT)	0
224	BALB-LDLR-/- (WT)	0
225	BALB-LDLR-/- (WT)	319.591
226	BALB-LDLR-/- (WT)	0
227	BALB-LDLR-/- (WT)	246.043
228	BALB-LDLR-/- (WT)	0
229	BALB-LDLR-/- (WT)	463.306
231	BALB-LDLR-/- (WT)	0
232	BALB-LDLR-/- (WT)	0
233	BALB-LDLR-/- (WT)	0
mean		85.745
n		12

## Sheet: CD57
CD57
24W WTD
mice	Strain	CD57 positive cells / mm2 lesion
221	BALB-LDLR-/- (WT)	0
222	BALB-LDLR-/- (WT)	0
223	BALB-LDLR-/- (WT)	0
224	BALB-LDLR-/- (WT)	0
225	BALB-LDLR-/- (WT)	319.591
226	BALB-LDLR-/- (WT)	0
227	BALB-LDLR-/- (WT)	246.043
228	BALB-LDLR-/- (WT)	0
229	BALB-LDLR-/- (WT)	463.306
231	BALB-LDLR-/- (WT)	0
232	BALB-LDLR-/- (WT)	0
233	BALB-LDLR-/- (WT)	0
mean		93.54
n		12
